# Supplementary material for: Divergent Evolution of Lanthipeptide Stereochemistry
Source: ACS Chem Biol. 2022 Aug 24;17(9):2551–8. doi: 10.1021/acschembio.2c00492 (PMC9486935; doi:10.1021/acschembio.2c00492)
Supplement: Supplementary file 1 — cb2c00492_si_001.zip [file cb2c00492_si_001.zip]

Archive with 1 entries (1 files):
- Glutamyl lyase SSN.cys
